# Supplementary material for: Investigation of Flow Boiling Heat Transfer Performance of Grooved Metal Foam (Ni, Cu) Evaporators
Source: Micromachines (Basel). 2026 Feb 25;17(3):286. doi: 10.3390/mi17030286 (PMC13028134; doi:10.3390/mi17030286)
Supplement: Supplementary file 1 [file micromachines-17-00286-s001.zip]

Archive with 1 entries (1 files):
- micromachines-4151900-supplementary.pdf
